# Supplementary material for: Universal WASH coverage; what it takes for fragile states. Case of Jariban district in Somalia
Source: PLoS One. 2021 Feb 25;16(2):e0247417. doi: 10.1371/journal.pone.0247417 (PMC7906306; doi:10.1371/journal.pone.0247417)
Supplement: S2 Questionaire — (XLSX) [file pone.0247417.s002.xlsx]

## Sheet: Frequency Tables
More households are headed by women
Row Labels	Count of Gender
Female	153
Male	14
Grand Total	167
Of the households headed by women, the average age is lesser
Row Labels	Average of Age of respondent
Female	32.0327
Male	38.9286
Grand Total	32.6108
Of the households headed by women the average household size is bigger
Row Labels	Average of HH SIZE
Female	4.50327
Male	3.5
Grand Total	4.41916
The main water source is Berkards
Row Labels	Count of Main Water Source
Water pond/dam	1
Protected dug well	3
Protected spring	10
Borehole	35
Public taps/stand posts	48
Water Berkards	70
Grand Total	167
Most water sources are less than 500 Meters away
Row Labels	Count of Water Source Distance
Less than 500 meters	163
500meters-1 km	4
Grand Total	167
Most water sources are less than 30 minutes away
Row Labels	Count of How long to Water Source
0-30 minutes from the house	160
30-60 minutes from the house	4
Don’t Know	3
Grand Total	167
They mostly wait for 0-30 minutes to get water
Row Labels	Count of Waiting Period at Source
0-30 minutes	160
30-60 minutes	6
Don’t Know	1
Grand Total	167
Row Labels	Average of Average Ltrs used Per Day	Row Labels	Average of Average Ltrs used Per Day
1	45	1	45
2	65.8333	2	65.8333
3	55	3	55
4	55.1429	4	55.1429
5	60.6389	5	60.6389
6	76.1111	6	76.1111
7	77.2222	7	77.2222
8	150	8	150
40	85	40	85
Grand Total	61.1377
Most water sources have water available always
Row Labels	Count of Water Available Always
No	35
Yes	132
Grand Total	167
Most households do not treat water
Row Labels	Count of Water Treatment
No	149
Yes	18
Grand Total	167
Of those who treat water, majority boil
Row Labels	Count of Treatment Method
Boiling	16
Use water treatment tablets(P&G tablets, water guard, chlorine, aqua tab)	2
Grand Total	18
Only those who boil are consistent
Row Labels	Count of Treatment Method
Sometimes	8
Boiling	8
Always	2
Boiling	2
Rarely	8
Boiling	6
Use water treatment tablets(P&G tablets, water guard, chlorine, aqua tab)	2
Grand Total	18
Very few treat water always
Row Labels	Count of Frequency of Treatment
Sometimes	8
Always	2
Rarely	8
Grand Total	18
Row Labels	Count of Reason For Not Treating Always
Boiling is time wasting	4
Materials difficult to access	2
N/A	151
Water looks clean	10
Grand Total	167
A significant number feel it is not improtant to treat water
Row Labels	Count of Importance of Treating Drinking Water
Important	76
Not important	69
Not sure/don’t know	1
Very important	21
Grand Total	167
Row Labels	Count of Last Treatment
Don't Remember	29
Less than 1 Week	5
Never	115
One month ago or more	4
One week ago or more/less a month ago	3
Today	4
Yesterday	7
Grand Total	167
Row Labels	Count of Disposal for Faecal Matter
No facilities/bush	6
Pit latrine without slab	116
Pour flush latrine	7
Ventilated Improved pit latrine	38
Grand Total	167
Row Labels	Count of Sharing Disposal
N/A	6
No	93
Yes	68
Grand Total	167
Row Labels	Count of Where you wash hands
No hand washing station in dwelling/yard/plot	71
Not observed: Permission withheld	5
Observed: Hand washing station with no water/no soap/no ash	14
Observed: Hand washing station with water + ash	18
Observed: Hand washing station with water + soap	6
Observed: Hand washing station with water only	53
Grand Total	167
Row Labels	Count of Child had diarrhoea symptomps In last 2 weeks
No	157
Yes	10
Grand Total	167

## Sheet: Descriptives
HH Size			Litres of Water a day
			Column1
Mean	4.41916
Standard Error	0.238483		Mean	61.1377
Median	4		Standard Error	3.10107
Mode	4		Median	50
Standard Deviation	3.08187		Mode	60
Sample Variance	9.49794		Standard Deviation	40.0746
Kurtosis	108.018		Sample Variance	1605.97
Skewness	9.36478		Kurtosis	7.82738
Range	39		Skewness	2.1256
Minimum	1		Range	300
Maximum	40		Minimum	0
Sum	738		Maximum	300
Count	167		Sum	10210
			Count	167

## Sheet: Chi Square Test
Whether water treatment is dependent on the gender of HH Head
Count of Water Treatment	Column Labels
Row Labels	Female	Male	Grand Total
No	141	8	149
Yes	12	6	18
Grand Total	153	14	167
Treatment	Female	Male	Grand Total
No	141	8	149
Yes	12	6	18
Grand Total	153	14	167
Expected values					p
No	136.509	12.491			5.26112e-05
Yes	16.491	1.50898
No	4.49102	-4.49102
YES	-4.49102	4.49102
NO	0.14775	1.6147
YES	1.22304	13.3661
CHI	16.3516

## Sheet: Raw Data
SN	State name	District name	Age of respondent	Gender	HH SIZE	Main Water Source	Water Source Distance	How long to Water Source	Waiting Period at Source	Average Ltrs used Per Day	Water Available Always	Dry Months	Water Treatment	Treatment Method	Frequency of Treatment	Reason For Not Treating Always	Importance of Treating Drinking Water	Last Treatment	Disposal for Faecal Matter	Sharing Disposal	Occasions used soap/ash	Where you wash hands	Child had diarrhoea symptomps In last 2 weeks	longtitude	latitude
3542	Puntland	Jaribaan	28	Female	6	Water Berkards	Less than 500 meters	30-60 minutes from the house	0-30 minutes	120	Yes	N/A	No	N/A	N/A	N/A	Not important	Never	Pit latrine without slab	Yes	1 2 4 5 6	Observed: Hand washing station with no water/no soap/no ash	No	7.52166	47.9835
3543	Puntland	Jaribaan	36	Female	5	Water Berkards	Less than 500 meters	0-30 minutes from the house	0-30 minutes	60	Yes	N/A	No	N/A	N/A	N/A	Not important	Don't Remember	Pit latrine without slab	No	1 2 3 4 5 6	Observed: Hand washing station with water + soap	No	7.52243	47.9828
3544	Puntland	Jaribaan	27	Female	2	Water Berkards	Less than 500 meters	0-30 minutes from the house	0-30 minutes	60	No	March June August	No	N/A	N/A	N/A	Not important	Don't Remember	Pit latrine without slab	No	1 2 3 4 5 6	Observed: Hand washing station with water + ash	No	7.52265	47.9838
3545	Puntland	Jaribaan	34	Female	4	Water Berkards	Less than 500 meters	0-30 minutes from the house	0-30 minutes	40	No	January March May July August	Yes	Boiling	Rarely	Water looks clean	Important	Don't Remember	Pit latrine without slab	No	1 2 3 6	Observed: Hand washing station with water + soap	No	7.52189	47.985
3546	Puntland	Jaribaan	32	Female	5	Water Berkards	Less than 500 meters	0-30 minutes from the house	0-30 minutes	60	No	January April May July August September	No	N/A	N/A	N/A	Important	Don't Remember	Pit latrine without slab	Yes	1 2 3 4 5 6	Observed: Hand washing station with water + ash	No	7.47403	48.0622
3547	Puntland	Jaribaan	35	Female	4	Water Berkards	Less than 500 meters	0-30 minutes from the house	0-30 minutes	120	Yes	N/A	No	N/A	N/A	N/A	Not important	Don't Remember	Pit latrine without slab	Yes	1 2 3 4 5 6	Observed: Hand washing station with water only	No	7.47353	48.063
3548	Puntland	Jaribaan	46	Female	3	Water Berkards	Less than 500 meters	0-30 minutes from the house	0-30 minutes	40	No	January March June August	No	N/A	N/A	N/A	Not important	Don't Remember	Pit latrine without slab	Yes	1 2 3 4 5 6	Observed: Hand washing station with water + ash	No	7.47337	48.0628
3549	Puntland	Jaribaan	27	Female	4	Water Berkards	Less than 500 meters	0-30 minutes from the house	0-30 minutes	40	No	February March May July	No	N/A	N/A	N/A	Important	Don't Remember	Pit latrine without slab	No	1 2 4 5 6	Observed: Hand washing station with water + ash	No	7.47311	48.0631
3550	Puntland	Jaribaan	27	Female	4	Water Berkards	500meters-1 km	0-30 minutes from the house	0-30 minutes	60	No	January March September November	No	N/A	N/A	N/A	Important	Don't Remember	Pit latrine without slab	No	1 2 3 4 5 6	Observed: Hand washing station with water + ash	No	7.47306	48.0631
3551	Puntland	Jaribaan	28	Female	3	Water Berkards	Less than 500 meters	0-30 minutes from the house	0-30 minutes	60	No	January February March April	No	N/A	N/A	N/A	Important	Don't Remember	Pit latrine without slab	No	1 2 3 4 5 6	Observed: Hand washing station with water + ash	No	7.47271	48.0628
3552	Puntland	Jaribaan	35	Female	3	Borehole	Less than 500 meters	0-30 minutes from the house	0-30 minutes	30	No	August September October	No	N/A	N/A	N/A	Not important	Today	Pour flush latrine	No	2 5	Observed: Hand washing station with no water/no soap/no ash	No	7.47277	48.0628
3553	Puntland	Jaribaan	28	Female	3	Water Berkards	Less than 500 meters	0-30 minutes from the house	0-30 minutes	60	No	December	No	N/A	N/A	N/A	Not important	Less than 1 Week	No facilities/bush	N/A	3 4	Observed: Hand washing station with water + ash	No	7.4469	48.1473
3554	Puntland	Jaribaan	34	Male	3	Water Berkards	Less than 500 meters	Don’t Know	Don’t Know	80	No	August September	No	N/A	N/A	N/A	Important	One month ago or more	Ventilated Improved pit latrine	No	4	No hand washing station in dwelling/yard/plot	No	7.44853	48.1469
3555	Puntland	Jaribaan	45	Male	2	Water Berkards	Less than 500 meters	Don’t Know	0-30 minutes	100	Yes	N/A	Yes	Boiling	Rarely	Boiling is time wasting	Important	Today	Ventilated Improved pit latrine	No	2	Observed: Hand washing station with water + ash	No	7.44739	48.1453
3556	Puntland	Jaribaan	45	Male	1	Protected dug well	500meters-1 km	0-30 minutes from the house	0-30 minutes	10	No	October	No	N/A	N/A	N/A	Important	Today	Ventilated Improved pit latrine	No	1	Observed: Hand washing station with water + soap	Yes	7.44729	48.1452
3557	Puntland	Jaribaan	32	Male	2	Water Berkards	Less than 500 meters	30-60 minutes from the house	30-60 minutes	60	No	January February May June	Yes	Boiling	Sometimes	Water looks clean	Not important	Don't Remember	Pit latrine without slab	No	1 2 3 4 5 6	Observed: Hand washing station with water only	No	7.4483	48.1425
3558	Puntland	Jaribaan	31	Female	3	Water Berkards	Less than 500 meters	0-30 minutes from the house	0-30 minutes	60	No	January April July September	Yes	Boiling	Always	N/A	Important	Yesterday	Pit latrine without slab	Yes	1 2 3 4 5 6	Observed: Hand washing station with water + ash	No	7.14199	48.3823
3559	Puntland	Jaribaan	40	Female	2	Water Berkards	500meters-1 km	30-60 minutes from the house	30-60 minutes	60	Yes	N/A	Yes	Boiling	Rarely	Water looks clean	Not important	One week ago or more/less a month ago	Pit latrine without slab	No	1 2 3 4	Observed: Hand washing station with water + ash	Yes	7.14197	48.383
3560	Puntland	Jaribaan	29	Female	5	Water Berkards	Less than 500 meters	0-30 minutes from the house	0-30 minutes	40	Yes	N/A	No	N/A	N/A	N/A	Not important	Never	Pit latrine without slab	No	1 2 3 4 5 6	Observed: Hand washing station with water only	Yes	7.14221	48.3833
3561	Puntland	Jaribaan	27	Female	7	Water Berkards	Less than 500 meters	0-30 minutes from the house	0-30 minutes	100	No	January March May	Yes	Boiling	Rarely	Water looks clean	Important	Less than 1 Week	Pit latrine without slab	No	1 2 3 4 5 6	Observed: Hand washing station with water only	No	7.14182	48.3835
3562	Puntland	Jaribaan	41	Female	4	Water Berkards	Less than 500 meters	0-30 minutes from the house	0-30 minutes	0	Yes	N/A	No	N/A	N/A	N/A	Not important	Never	Pit latrine without slab	Yes	1 2 3 4 5 6	Observed: Hand washing station with water only	No	7.14193	48.3832
3563	Puntland	Jaribaan	35	Female	4	Water Berkards	Less than 500 meters	0-30 minutes from the house	0-30 minutes	40	No	February March April	No	N/A	N/A	N/A	Not important	Never	Pit latrine without slab	Yes	1 2 3 4 5 6	Observed: Hand washing station with water only	No	7.14212	48.3822
3564	Puntland	Jaribaan	31	Female	3	Water Berkards	Less than 500 meters	0-30 minutes from the house	0-30 minutes	60	No	January February March May July	No	N/A	N/A	N/A	Not important	Never	Pit latrine without slab	Yes	1 2 3 4 5 6	Observed: Hand washing station with water only	No	7.14201	48.3823
3565	Puntland	Jaribaan	40	Female	4	Protected spring	Less than 500 meters	0-30 minutes from the house	0-30 minutes	60	Yes	N/A	No	N/A	N/A	N/A	Not important	Never	Pit latrine without slab	No	1 2 3 4 5 6	Observed: Hand washing station with water only	No	7.14211	48.3823
3566	Puntland	Jaribaan	33	Female	5	Protected spring	Less than 500 meters	0-30 minutes from the house	0-30 minutes	58	Yes	N/A	No	N/A	N/A	N/A	Not important	Never	Pit latrine without slab	No	1 2 3 4 5 6	Observed: Hand washing station with water only	No	7.09358	48.158
3567	Puntland	Jaribaan	37	Female	4	Protected spring	Less than 500 meters	0-30 minutes from the house	0-30 minutes	90	Yes	N/A	No	N/A	N/A	N/A	Not important	Never	Pit latrine without slab	No	1 2 3 4 5 6	Observed: Hand washing station with water only	No	7.09363	48.1582
3568	Puntland	Jaribaan	22	Female	3	Protected spring	Less than 500 meters	0-30 minutes from the house	0-30 minutes	60	Yes	N/A	No	N/A	N/A	N/A	Not important	Never	Pit latrine without slab	No	1 2 3 4 5 6	Observed: Hand washing station with water only	No	7.09393	48.158
3569	Puntland	Jaribaan	24	Female	6	Protected spring	Less than 500 meters	0-30 minutes from the house	0-30 minutes	90	Yes	N/A	No	N/A	N/A	N/A	Not important	Never	Pit latrine without slab	No	1 2 3 4 5 6	Observed: Hand washing station with water only	No	7.09416	48.1586
3570	Puntland	Jaribaan	28	Female	5	Water Berkards	Less than 500 meters	0-30 minutes from the house	0-30 minutes	0	No	January August September October November December	No	N/A	N/A	N/A	Not important	Never	Pit latrine without slab	No	1 2 3 4 5 6	Observed: Hand washing station with water + ash	No	7.09424	48.1587
3571	Puntland	Jaribaan	26	Female	4	Protected spring	Less than 500 meters	0-30 minutes from the house	0-30 minutes	60	Yes	N/A	No	N/A	N/A	N/A	Not important	Never	Pit latrine without slab	No	1 2 3 4 5 6	Observed: Hand washing station with water only	No	7.09428	48.1593
3572	Puntland	Jaribaan	25	Male	4	Protected spring	Less than 500 meters	0-30 minutes from the house	0-30 minutes	60	Yes	N/A	Yes	Boiling	Sometimes	Boiling is time wasting	Not important	One week ago or more/less a month ago	Pit latrine without slab	No	1 2 3 4 5 6	Observed: Hand washing station with water only	No	7.09469	48.1598
3573	Puntland	Jaribaan	34	Female	6	Protected spring	Less than 500 meters	0-30 minutes from the house	0-30 minutes	90	Yes	N/A	No	N/A	N/A	N/A	Not important	Never	Pit latrine without slab	No	1 2 3 4 5 6	Observed: Hand washing station with water only	No	7.09512	48.1596
3574	Puntland	Jaribaan	47	Female	6	Protected spring	Less than 500 meters	0-30 minutes from the house	0-30 minutes	60	Yes	N/A	No	N/A	N/A	N/A	Not important	Never	Pit latrine without slab	No	1 2 3 4 5 6	Observed: Hand washing station with water only	No	7.0947	48.1596
3575	Puntland	Jaribaan	25	Female	5	Borehole	Less than 500 meters	0-30 minutes from the house	0-30 minutes	40	Yes	N/A	Yes	Boiling	Sometimes	Water looks clean	Important	Never	Pit latrine without slab	No	1 2 3 4 5 6	Observed: Hand washing station with water only	No	7.15512	48.6101
3576	Puntland	Jaribaan	30	Female	6	Borehole	Less than 500 meters	0-30 minutes from the house	0-30 minutes	90	No	January February March	No	N/A	N/A	N/A	Not important	Never	Pit latrine without slab	No	1 2 3 4 5 6	Observed: Hand washing station with water only	No	7.15513	48.6101
3577	Puntland	Jaribaan	45	Male	2	Protected dug well	500meters-1 km	0-30 minutes from the house	0-30 minutes	50	No	October	Yes	Boiling	Sometimes	Boiling is time wasting	Not important	Yesterday	Pour flush latrine	No	1	No hand washing station in dwelling/yard/plot	No	7.1553	48.61
3578	Puntland	Jaribaan	35	Female	3	Borehole	Less than 500 meters	0-30 minutes from the house	0-30 minutes	40	Yes	N/A	No	N/A	N/A	N/A	Not important	Never	Pit latrine without slab	No	1 2 3 4 5 6	Observed: Hand washing station with water only	No	7.52174	47.9848
3579	Puntland	Jaribaan	23	Female	3	Public taps/stand posts	Less than 500 meters	0-30 minutes from the house	0-30 minutes	40	Yes	N/A	No	N/A	N/A	N/A	Important	Don't Remember	Pit latrine without slab	Yes	1 2 4	No hand washing station in dwelling/yard/plot	No	7.1559	48.6096
3580	Puntland	Jaribaan	35	Female	5	Borehole	Less than 500 meters	0-30 minutes from the house	0-30 minutes	60	Yes	N/A	No	N/A	N/A	N/A	Not important	Never	Pit latrine without slab	No	1 4 5 6	Observed: Hand washing station with water only	No	7.52212	47.9848
3581	Puntland	Jaribaan	36	Female	5	Borehole	Less than 500 meters	0-30 minutes from the house	0-30 minutes	60	Yes	N/A	No	N/A	N/A	N/A	Not important	Never	Pit latrine without slab	No	1 2 3 4 5 6	Observed: Hand washing station with water only	No	7.15479	48.6096
3582	Puntland	Jaribaan	60	Female	4	Water Berkards	Less than 500 meters	0-30 minutes from the house	0-30 minutes	50	Yes	N/A	No	N/A	N/A	N/A	Important	Never	Pit latrine without slab	No	1 2	No hand washing station in dwelling/yard/plot	No	7.15699	48.6095
3583	Puntland	Jaribaan	25	Female	5	Water Berkards	Less than 500 meters	0-30 minutes from the house	0-30 minutes	25	Yes	N/A	No	N/A	N/A	N/A	Important	One month ago or more	Ventilated Improved pit latrine	No	1 3	Not observed: Permission withheld	No	7.52501	47.978
3584	Puntland	Jaribaan	40	Female	3	Public taps/stand posts	Less than 500 meters	0-30 minutes from the house	0-30 minutes	60	Yes	N/A	No	N/A	N/A	N/A	Not important	Never	Pit latrine without slab	No	1 2 3 4 5 6	Observed: Hand washing station with water only	No	7.52384	47.9812
3585	Puntland	Jaribaan	40	Female	6	Water Berkards	Less than 500 meters	0-30 minutes from the house	0-30 minutes	40	Yes	N/A	No	N/A	N/A	N/A	Very important	Don't Remember	Pit latrine without slab	Yes	1 2	No hand washing station in dwelling/yard/plot	No	7.21397	48.8504
3586	Puntland	Jaribaan	26	Female	4	Public taps/stand posts	Less than 500 meters	0-30 minutes from the house	0-30 minutes	60	Yes	N/A	No	N/A	N/A	N/A	Not important	Never	Pit latrine without slab	No	1 2 3 4 5	Observed: Hand washing station with water only	No	7.52205	47.9848
3587	Puntland	Jaribaan	25	Female	5	Borehole	Less than 500 meters	0-30 minutes from the house	0-30 minutes	60	Yes	N/A	Yes	Boiling	Sometimes	Water looks clean	Not important	Never	Pit latrine without slab	No	2 3	Observed: Hand washing station with water only	No	7.21356	48.8505
3588	Puntland	Jaribaan	32	Female	2	Borehole	Less than 500 meters	0-30 minutes from the house	0-30 minutes	40	Yes	N/A	No	N/A	N/A	N/A	Not important	Never	Pit latrine without slab	No	1 2 3 4 5 6	Observed: Hand washing station with water only	No	7.21291	48.8504
3589	Puntland	Jaribaan	31	Female	4	Public taps/stand posts	Less than 500 meters	0-30 minutes from the house	0-30 minutes	50	Yes	N/A	No	N/A	N/A	N/A	Not important	Never	Pit latrine without slab	No	1 2 3 4 5	Observed: Hand washing station with water only	No	7.15505	48.6102
3590	Puntland	Jaribaan	20	Female	3	Public taps/stand posts	Less than 500 meters	0-30 minutes from the house	0-30 minutes	40	Yes	N/A	No	N/A	N/A	N/A	Not important	Never	Ventilated Improved pit latrine	No	1 2 3 4 5 6	Observed: Hand washing station with water + ash	No	7.21191	48.8504
3591	Puntland	Jaribaan	35	Female	5	Water Berkards	Less than 500 meters	0-30 minutes from the house	0-30 minutes	40	Yes	N/A	Yes	Use water treatment tablets(P&G tablets, water guard, chlorine, aqua tab)	Rarely	Materials difficult to access	Important	One month ago or more	Ventilated Improved pit latrine	No	1 2 3	No hand washing station in dwelling/yard/plot	No	7.21165	48.8504
3592	Puntland	Jaribaan	42	Female	6	Water Berkards	Less than 500 meters	0-30 minutes from the house	0-30 minutes	40	Yes	N/A	No	N/A	N/A	N/A	Not important	Never	Ventilated Improved pit latrine	No	1	No hand washing station in dwelling/yard/plot	No	7.4741	48.0621
3593	Puntland	Jaribaan	36	Female	4	Water Berkards	Less than 500 meters	0-30 minutes from the house	0-30 minutes	60	Yes	N/A	No	N/A	N/A	N/A	Important	Never	Ventilated Improved pit latrine	Yes	1	No hand washing station in dwelling/yard/plot	No	7.47419	48.0622
3594	Puntland	Jaribaan	34	Female	5	Public taps/stand posts	Less than 500 meters	0-30 minutes from the house	0-30 minutes	50	Yes	N/A	No	N/A	N/A	N/A	Not important	Never	Ventilated Improved pit latrine	No	1 2 3 4 5 6	Observed: Hand washing station with water only	No	7.47411	48.0618
3595	Puntland	Jaribaan	25	Female	3	Public taps/stand posts	Less than 500 meters	0-30 minutes from the house	0-30 minutes	40	Yes	N/A	No	N/A	N/A	N/A	Not important	Never	Ventilated Improved pit latrine	No	1 2 3 4 5 6	Observed: Hand washing station with water only	No	7.21178	48.8508
3596	Puntland	Jaribaan	39	Female	4	Water Berkards	Less than 500 meters	0-30 minutes from the house	0-30 minutes	50	Yes	N/A	No	N/A	N/A	N/A	Important	Never	Pit latrine without slab	No	1 2	Not observed: Permission withheld	No	7.21213	48.8515
3597	Puntland	Jaribaan	25	Female	6	Water Berkards	Less than 500 meters	0-30 minutes from the house	0-30 minutes	80	Yes	N/A	No	N/A	N/A	N/A	Not important	Never	Pit latrine without slab	No	1 2	Not observed: Permission withheld	No	7.47405	48.0622
3598	Puntland	Jaribaan	30	Female	4	Water Berkards	Less than 500 meters	0-30 minutes from the house	0-30 minutes	60	Yes	N/A	No	N/A	N/A	N/A	Very important	Don't Remember	Pit latrine without slab	No	1	Observed: Hand washing station with no water/no soap/no ash	No	7.47406	48.0622
3599	Puntland	Jaribaan	38	Female	5	Water Berkards	Less than 500 meters	0-30 minutes from the house	0-30 minutes	50	Yes	N/A	No	N/A	N/A	N/A	Important	Don't Remember	Ventilated Improved pit latrine	No	1 2 3	No hand washing station in dwelling/yard/plot	No	7.47406	48.0622
3600	Puntland	Jaribaan	39	Female	7	Water Berkards	Less than 500 meters	0-30 minutes from the house	0-30 minutes	80	Yes	N/A	Yes	Boiling	Rarely	Water looks clean	Important	Don't Remember	Pit latrine without slab	No	1 2 3 4 5 6	Observed: Hand washing station with water + ash	No	7.47401	48.0622
3601	Puntland	Jaribaan	30	Female	6	Water Berkards	Less than 500 meters	0-30 minutes from the house	0-30 minutes	40	No	January February March	No	N/A	N/A	N/A	Not important	Don't Remember	Pit latrine without slab	Yes	1 2 3 4 5 6	Observed: Hand washing station with water only	No	7.44762	48.147
3602	Puntland	Jaribaan	23	Female	5	Water Berkards	Less than 500 meters	30-60 minutes from the house	30-60 minutes	50	No	January February March	Yes	Boiling	Sometimes	Water looks clean	Important	Less than 1 Week	Pit latrine without slab	No	1 2 3 4 5 6	Observed: Hand washing station with water + ash	No	7.44762	48.145
3603	Puntland	Jaribaan	35	Female	3	Public taps/stand posts	Less than 500 meters	0-30 minutes from the house	0-30 minutes	50	Yes	N/A	No	N/A	N/A	N/A	Important	Never	Pit latrine without slab	Yes	1 2 3	No hand washing station in dwelling/yard/plot	No	7.448	48.1426
3604	Puntland	Jaribaan	41	Female	5	Public taps/stand posts	Less than 500 meters	0-30 minutes from the house	0-30 minutes	80	Yes	N/A	No	N/A	N/A	N/A	Not important	Never	Pit latrine without slab	No	1 2	No hand washing station in dwelling/yard/plot	No	7.14179	48.3837
3605	Puntland	Jaribaan	45	Female	4	Public taps/stand posts	Less than 500 meters	0-30 minutes from the house	0-30 minutes	60	Yes	N/A	No	N/A	N/A	N/A	Very important	Never	Pit latrine without slab	No	1 2 3	No hand washing station in dwelling/yard/plot	No	7.14202	48.3823
3606	Puntland	Jaribaan	26	Female	3	Public taps/stand posts	Less than 500 meters	0-30 minutes from the house	0-30 minutes	130	Yes	N/A	No	N/A	N/A	N/A	Important	Never	Pit latrine without slab	Yes	1 2 3	Not observed: Permission withheld	No	7.14217	48.3825
3607	Puntland	Jaribaan	50	Female	6	Public taps/stand posts	Less than 500 meters	0-30 minutes from the house	0-30 minutes	150	Yes	N/A	No	N/A	N/A	N/A	Important	Never	Pit latrine without slab	Yes	1 2 3	No hand washing station in dwelling/yard/plot	No	7.14219	48.3821
3608	Puntland	Jaribaan	40	Female	4	Public taps/stand posts	Less than 500 meters	0-30 minutes from the house	0-30 minutes	120	Yes	N/A	No	N/A	N/A	N/A	Important	Never	Pit latrine without slab	Yes	1 2 3	No hand washing station in dwelling/yard/plot	Yes	7.14218	48.3818
3609	Puntland	Jaribaan	28	Female	4	Public taps/stand posts	Less than 500 meters	0-30 minutes from the house	0-30 minutes	100	Yes	N/A	No	N/A	N/A	N/A	Not important	Never	Ventilated Improved pit latrine	No	1 2 3	No hand washing station in dwelling/yard/plot	No	7.1421	48.3823
3610	Puntland	Jaribaan	25	Female	4	Water Berkards	Less than 500 meters	0-30 minutes from the house	30-60 minutes	12	No	November	No	N/A	N/A	N/A	Very important	Yesterday	Pour flush latrine	No	1	Observed: Hand washing station with water + ash	No	7.14199	48.3824
3611	Puntland	Jaribaan	32	Female	3	Protected spring	Less than 500 meters	0-30 minutes from the house	0-30 minutes	80	No	November	No	N/A	N/A	N/A	Important	Yesterday	Pour flush latrine	No	1	Observed: Hand washing station with water only	No	7.09567	48.1604
3612	Puntland	Jaribaan	42	Male	2	Water Berkards	Less than 500 meters	Don’t Know	0-30 minutes	180	No	November	No	N/A	N/A	N/A	Very important	Less than 1 Week	No facilities/bush	N/A	5	Observed: Hand washing station with water only	No	7.09522	48.1606
3613	Puntland	Jaribaan	43	Male	1	Water Berkards	Less than 500 meters	0-30 minutes from the house	0-30 minutes	80	No	November	Yes	Boiling	Rarely	Boiling is time wasting	Not important	Today	Pour flush latrine	No	1	Observed: Hand washing station with water + ash	No	7.09534	48.161
3614	Puntland	Jaribaan	24	Female	2	Water Berkards	Less than 500 meters	0-30 minutes from the house	0-30 minutes	150	No	October	No	N/A	N/A	N/A	Very important	Less than 1 Week	No facilities/bush	N/A	2	Observed: Hand washing station with water only	No	7.09559	48.1608
3615	Puntland	Jaribaan	31	Female	5	Water pond/dam	Less than 500 meters	0-30 minutes from the house	30-60 minutes	200	No	December	No	N/A	N/A	N/A	Very important	One week ago or more/less a month ago	Pit latrine without slab	No	1	Observed: Hand washing station with water + ash	No	7.0951	48.1602
3616	Puntland	Jaribaan	31	Female	3	Protected dug well	Less than 500 meters	0-30 minutes from the house	0-30 minutes	300	No	December	No	N/A	N/A	N/A	Not important	Yesterday	Pour flush latrine	No	1	Observed: Hand washing station with water + soap	No	7.09481	48.1601
3617	Puntland	Jaribaan	35	Female	5	Borehole	Less than 500 meters	0-30 minutes from the house	0-30 minutes	150	Yes	N/A	No	N/A	N/A	N/A	Not important	Never	Pit latrine without slab	Yes	1 3 4	No hand washing station in dwelling/yard/plot	No	7.09433	48.1602
3618	Puntland	Jaribaan	38	Female	4	Borehole	Less than 500 meters	0-30 minutes from the house	0-30 minutes	80	Yes	N/A	No	N/A	N/A	N/A	Important	Never	Pit latrine without slab	No	1 2	No hand washing station in dwelling/yard/plot	Yes	7.09454	48.1598
3619	Puntland	Jaribaan	35	Female	4	Borehole	Less than 500 meters	0-30 minutes from the house	0-30 minutes	0	Yes	N/A	No	N/A	N/A	N/A	Important	Never	Pit latrine without slab	Yes	1	No hand washing station in dwelling/yard/plot	No	7.09365	48.1602
3620	Puntland	Jaribaan	30	Female	3	Public taps/stand posts	Less than 500 meters	0-30 minutes from the house	30-60 minutes	80	No	November	No	N/A	N/A	N/A	Not important	Yesterday	Pour flush latrine	No	1	Observed: Hand washing station with water + ash	No	7.09425	48.1598
3621	Puntland	Jaribaan	28	Female	6	Borehole	Less than 500 meters	0-30 minutes from the house	0-30 minutes	0	Yes	N/A	No	N/A	N/A	N/A	Important	Never	Ventilated Improved pit latrine	Yes	1 2 3	No hand washing station in dwelling/yard/plot	No	7.14183	48.3832
3622	Puntland	Jaribaan	35	Female	4	Borehole	Less than 500 meters	0-30 minutes from the house	0-30 minutes	100	Yes	N/A	No	N/A	N/A	N/A	Not important	Never	Pit latrine without slab	No	1 3	No hand washing station in dwelling/yard/plot	No	7.15513	48.6102
3623	Puntland	Jaribaan	20	Female	3	Borehole	Less than 500 meters	0-30 minutes from the house	0-30 minutes	120	Yes	N/A	No	N/A	N/A	N/A	Important	Never	Pit latrine without slab	No	1 2 3 4	No hand washing station in dwelling/yard/plot	No	7.15511	48.6102
3624	Puntland	Jaribaan	28	Female	5	Borehole	Less than 500 meters	0-30 minutes from the house	0-30 minutes	60	Yes	N/A	No	N/A	N/A	N/A	Important	Never	Pit latrine without slab	Yes	1 2 3 4 5	No hand washing station in dwelling/yard/plot	No	7.15519	48.6101
3625	Puntland	Jaribaan	37	Female	4	Borehole	Less than 500 meters	0-30 minutes from the house	0-30 minutes	90	Yes	N/A	No	N/A	N/A	N/A	Not important	Never	Pit latrine without slab	Yes	1 2 3 4	Not observed: Permission withheld	No	7.15521	48.6103
3626	Puntland	Jaribaan	45	Female	40	Borehole	Less than 500 meters	0-30 minutes from the house	0-30 minutes	85	Yes	N/A	No	N/A	N/A	N/A	Important	Never	Pit latrine without slab	Yes	1 2 3	No hand washing station in dwelling/yard/plot	No	7.1551	48.6101
3627	Puntland	Jaribaan	32	Female	6	Borehole	Less than 500 meters	0-30 minutes from the house	0-30 minutes	150	Yes	N/A	No	N/A	N/A	N/A	Important	Never	Pit latrine without slab	Yes	1 2	No hand washing station in dwelling/yard/plot	No	7.1552	48.6101
3628	Puntland	Jaribaan	30	Female	4	Borehole	Less than 500 meters	0-30 minutes from the house	0-30 minutes	90	Yes	N/A	No	N/A	N/A	N/A	Not sure/don’t know	Never	Pit latrine without slab	No	1 2 3 4	No hand washing station in dwelling/yard/plot	No	7.1549	48.6101
3629	Puntland	Jaribaan	40	Male	5	Borehole	Less than 500 meters	0-30 minutes from the house	0-30 minutes	120	Yes	N/A	No	N/A	N/A	N/A	Important	Never	Ventilated Improved pit latrine	No	1 2 3 4	Observed: Hand washing station with water only	No	7.21314	48.8503
3630	Puntland	Jaribaan	20	Female	4	Borehole	Less than 500 meters	0-30 minutes from the house	0-30 minutes	50	Yes	N/A	No	N/A	N/A	N/A	Very important	Never	Ventilated Improved pit latrine	No	1 2 3 4	No hand washing station in dwelling/yard/plot	No	7.21317	48.853
3631	Puntland	Jaribaan	60	Female	8	Borehole	Less than 500 meters	0-30 minutes from the house	0-30 minutes	150	Yes	N/A	No	N/A	N/A	N/A	Important	Never	Ventilated Improved pit latrine	No	1 2	No hand washing station in dwelling/yard/plot	No	7.213	48.8529
3632	Puntland	Jaribaan	23	Female	5	Borehole	Less than 500 meters	0-30 minutes from the house	0-30 minutes	60	Yes	N/A	No	N/A	N/A	N/A	Important	Never	Pit latrine without slab	No	1 2	No hand washing station in dwelling/yard/plot	No	7.21284	48.8528
3633	Puntland	Jaribaan	42	Female	7	Borehole	Less than 500 meters	0-30 minutes from the house	0-30 minutes	100	Yes	N/A	No	N/A	N/A	N/A	Very important	One month ago or more	Pit latrine without slab	No	1 2 3	No hand washing station in dwelling/yard/plot	No	7.21284	48.8527
3634	Puntland	Jaribaan	32	Male	6	Borehole	Less than 500 meters	0-30 minutes from the house	0-30 minutes	150	Yes	N/A	Yes	Boiling	Always	N/A	Very important	Yesterday	Ventilated Improved pit latrine	No	1 2 4 5 6	Observed: Hand washing station with water + soap	No	7.21309	48.8525
3635	Puntland	Jaribaan	25	Female	5	Borehole	Less than 500 meters	0-30 minutes from the house	0-30 minutes	100	Yes	N/A	No	N/A	N/A	N/A	Important	Never	Ventilated Improved pit latrine	No	1	No hand washing station in dwelling/yard/plot	No	7.21323	48.8521
3636	Puntland	Jaribaan	28	Female	4	Borehole	Less than 500 meters	0-30 minutes from the house	0-30 minutes	80	Yes	N/A	No	N/A	N/A	N/A	Important	Never	Ventilated Improved pit latrine	No	1	No hand washing station in dwelling/yard/plot	No	7.21335	48.8516
3637	Puntland	Jaribaan	55	Female	4	Borehole	Less than 500 meters	0-30 minutes from the house	0-30 minutes	80	Yes	N/A	No	N/A	N/A	N/A	Not important	Never	Ventilated Improved pit latrine	No	1 2 4	No hand washing station in dwelling/yard/plot	Yes	7.2136	48.8511
3638	Puntland	Jaribaan	49	Male	7	Borehole	Less than 500 meters	0-30 minutes from the house	0-30 minutes	130	Yes	N/A	No	N/A	N/A	N/A	Important	Never	Ventilated Improved pit latrine	No	1 2	No hand washing station in dwelling/yard/plot	No	7.21353	48.8512
3639	Puntland	Jaribaan	36	Female	5	Borehole	Less than 500 meters	0-30 minutes from the house	0-30 minutes	100	Yes	N/A	No	N/A	N/A	N/A	Very important	Never	Ventilated Improved pit latrine	No	1 2 3 4	Observed: Hand washing station with water + soap	No	7.21355	48.851
3640	Puntland	Jaribaan	50	Male	5	Borehole	Less than 500 meters	0-30 minutes from the house	0-30 minutes	130	Yes	N/A	No	N/A	N/A	N/A	Important	Never	Pit latrine without slab	No	1 2 3	No hand washing station in dwelling/yard/plot	No	7.21384	48.8508
3641	Puntland	Jaribaan	28	Female	7	Borehole	Less than 500 meters	0-30 minutes from the house	0-30 minutes	130	Yes	N/A	No	N/A	N/A	N/A	Important	Never	Pit latrine without slab	No	1 2 3 4 5	No hand washing station in dwelling/yard/plot	No	7.21405	48.8506
3642	Puntland	Jaribaan	40	Female	6	Water Berkards	Less than 500 meters	0-30 minutes from the house	0-30 minutes	40	Yes	N/A	No	N/A	N/A	N/A	Not important	Never	Pit latrine without slab	Yes	1 2 4	Observed: Hand washing station with no water/no soap/no ash	No	7.21425	48.8503
3643	Puntland	Jaribaan	19	Female	4	Water Berkards	Less than 500 meters	0-30 minutes from the house	0-30 minutes	60	Yes	N/A	No	N/A	N/A	N/A	Important	Never	Pit latrine without slab	Yes	1 2 4	Observed: Hand washing station with no water/no soap/no ash	No	7.52178	47.985
3644	Puntland	Jaribaan	35	Female	4	Water Berkards	Less than 500 meters	0-30 minutes from the house	0-30 minutes	40	Yes	N/A	No	N/A	N/A	N/A	Very important	Never	Pit latrine without slab	Yes	1 2 4	No hand washing station in dwelling/yard/plot	No	8.40231	48.4837
3645	Puntland	Jaribaan	28	Female	7	Water Berkards	Less than 500 meters	0-30 minutes from the house	0-30 minutes	25	Yes	N/A	No	N/A	N/A	N/A	Important	Never	No facilities/bush	N/A	1 2 3 4	Observed: Hand washing station with no water/no soap/no ash	Yes	8.40231	48.4837
3646	Puntland	Jaribaan	22	Female	6	Water Berkards	Less than 500 meters	0-30 minutes from the house	0-30 minutes	50	Yes	N/A	No	N/A	N/A	N/A	Not important	Never	Ventilated Improved pit latrine	Yes	1 2 4 7	Observed: Hand washing station with no water/no soap/no ash	No	7.47456	48.0614
3647	Puntland	Jaribaan	32	Female	7	Water Berkards	Less than 500 meters	0-30 minutes from the house	0-30 minutes	30	No	March April	No	N/A	N/A	N/A	Important	Don't Remember	Pit latrine without slab	Yes	1 2 4	Observed: Hand washing station with water only	No	7.47466	48.0609
3648	Puntland	Jaribaan	55	Female	5	Water Berkards	Less than 500 meters	0-30 minutes from the house	0-30 minutes	20	Yes	N/A	No	N/A	N/A	N/A	Not important	Never	Pit latrine without slab	Yes	1 2 4 7	Observed: Hand washing station with water only	No	7.47452	48.0606
3649	Puntland	Jaribaan	38	Female	7	Water Berkards	Less than 500 meters	0-30 minutes from the house	0-30 minutes	60	No	April	No	N/A	N/A	N/A	Important	Never	Pit latrine without slab	Yes	1 2 4 7	Observed: Hand washing station with no water/no soap/no ash	No	7.474	48.0622
3650	Puntland	Jaribaan	35	Female	5	Water Berkards	Less than 500 meters	0-30 minutes from the house	0-30 minutes	30	Yes	N/A	No	N/A	N/A	N/A	Important	Never	Pit latrine without slab	Yes	1 2 4	Observed: Hand washing station with no water/no soap/no ash	No	7.47399	48.0623
3651	Puntland	Jaribaan	25	Female	3	Water Berkards	Less than 500 meters	0-30 minutes from the house	0-30 minutes	25	Yes	N/A	No	N/A	N/A	N/A	Important	Never	Pit latrine without slab	Yes	1 2 4	No hand washing station in dwelling/yard/plot	No	7.47417	48.0623
3652	Puntland	Jaribaan	37	Female	5	Water Berkards	Less than 500 meters	0-30 minutes from the house	0-30 minutes	30	Yes	N/A	No	N/A	N/A	N/A	Important	Never	Ventilated Improved pit latrine	Yes	1 2 4 7	Observed: Hand washing station with no water/no soap/no ash	No	7.47349	48.0628
3653	Puntland	Jaribaan	38	Female	5	Water Berkards	Less than 500 meters	0-30 minutes from the house	0-30 minutes	40	Yes	N/A	Yes	Use water treatment tablets(P&G tablets, water guard, chlorine, aqua tab)	Rarely	Materials difficult to access	Important	Don't Remember	Pit latrine without slab	Yes	1 2 4	Observed: Hand washing station with no water/no soap/no ash	No	7.44733	48.145
3654	Puntland	Jaribaan	29	Female	4	Water Berkards	Less than 500 meters	0-30 minutes from the house	0-30 minutes	30	Yes	N/A	No	N/A	N/A	N/A	Important	Never	Pit latrine without slab	Yes	1 2 4 7	Observed: Hand washing station with no water/no soap/no ash	Yes	7.44774	48.1436
3655	Puntland	Jaribaan	21	Female	2	Public taps/stand posts	Less than 500 meters	0-30 minutes from the house	0-30 minutes	20	Yes	N/A	No	N/A	N/A	N/A	Important	Never	Ventilated Improved pit latrine	Yes	1 2 4	No hand washing station in dwelling/yard/plot	No	7.44689	48.1436
3656	Puntland	Jaribaan	32	Female	5	Public taps/stand posts	Less than 500 meters	0-30 minutes from the house	0-30 minutes	60	Yes	N/A	No	N/A	N/A	N/A	Important	Don't Remember	Pit latrine without slab	Yes	1 2 4	No hand washing station in dwelling/yard/plot	No	7.14198	48.3824
3657	Puntland	Jaribaan	42	Female	4	Public taps/stand posts	Less than 500 meters	0-30 minutes from the house	0-30 minutes	40	Yes	N/A	No	N/A	N/A	N/A	Important	Don't Remember	Pit latrine without slab	Yes	1 2 4	No hand washing station in dwelling/yard/plot	No	7.14208	48.3826
3658	Puntland	Jaribaan	37	Female	4	Public taps/stand posts	Less than 500 meters	0-30 minutes from the house	0-30 minutes	35	Yes	N/A	No	N/A	N/A	N/A	Important	Never	Pit latrine without slab	Yes	1 2 4 7	No hand washing station in dwelling/yard/plot	No	7.14174	48.3833
3659	Puntland	Jaribaan	28	Female	3	Public taps/stand posts	Less than 500 meters	0-30 minutes from the house	0-30 minutes	20	Yes	N/A	No	N/A	N/A	N/A	Important	Don't Remember	Pit latrine without slab	Yes	1 2 3 4	No hand washing station in dwelling/yard/plot	No	7.14162	48.3838
3660	Puntland	Jaribaan	36	Female	5	Public taps/stand posts	Less than 500 meters	0-30 minutes from the house	0-30 minutes	60	Yes	N/A	No	N/A	N/A	N/A	Not important	Never	Ventilated Improved pit latrine	No	1 2 3 4 5 6	Observed: Hand washing station with water only	No	7.14187	48.3832
3661	Puntland	Jaribaan	24	Female	4	Public taps/stand posts	Less than 500 meters	0-30 minutes from the house	0-30 minutes	40	Yes	N/A	No	N/A	N/A	N/A	Not important	Never	Ventilated Improved pit latrine	Yes	1 2 3 5 6	Observed: Hand washing station with water only	No	7.21294	48.8523
3662	Puntland	Jaribaan	25	Female	3	Public taps/stand posts	Less than 500 meters	0-30 minutes from the house	0-30 minutes	40	Yes	N/A	No	N/A	N/A	N/A	Not important	Never	Ventilated Improved pit latrine	No	1 2 3 4 5 6	Observed: Hand washing station with water only	No	7.21367	48.8523
3663	Puntland	Jaribaan	20	Female	3	Public taps/stand posts	Less than 500 meters	0-30 minutes from the house	0-30 minutes	40	Yes	N/A	No	N/A	N/A	N/A	Not important	Never	Pit latrine without slab	No	1 2 3 4 5 6	Observed: Hand washing station with water only	No	7.21396	48.8522
3664	Puntland	Jaribaan	39	Female	5	Public taps/stand posts	Less than 500 meters	0-30 minutes from the house	0-30 minutes	40	Yes	N/A	No	N/A	N/A	N/A	Important	Don't Remember	Pit latrine without slab	Yes	1 2 4 7	No hand washing station in dwelling/yard/plot	No	7.21352	48.8523
3665	Puntland	Jaribaan	33	Female	6	Public taps/stand posts	Less than 500 meters	0-30 minutes from the house	0-30 minutes	60	Yes	N/A	No	N/A	N/A	N/A	Not important	Never	Ventilated Improved pit latrine	No	1 2 3 4 5 6	Observed: Hand washing station with water only	No	7.14209	48.3822
3666	Puntland	Jaribaan	25	Female	2	Public taps/stand posts	Less than 500 meters	0-30 minutes from the house	0-30 minutes	30	Yes	N/A	No	N/A	N/A	N/A	Important	Don't Remember	Pit latrine without slab	Yes	1 2 4	No hand washing station in dwelling/yard/plot	No	7.21337	48.8522
3667	Puntland	Jaribaan	34	Female	4	Public taps/stand posts	Less than 500 meters	0-30 minutes from the house	0-30 minutes	60	Yes	N/A	Yes	Boiling	Sometimes	Water looks clean	Not important	Never	Pit latrine without slab	No	1 2 3 4 5 6	Observed: Hand washing station with water only	No	7.14185	48.3823
3668	Puntland	Jaribaan	31	Female	3	Borehole	Less than 500 meters	0-30 minutes from the house	0-30 minutes	60	Yes	N/A	Yes	Boiling	Sometimes	Water looks clean	Not important	Never	Ventilated Improved pit latrine	No	1 2 3 4 5 6	Observed: Hand washing station with water only	No	7.21335	48.8534
3669	Puntland	Jaribaan	28	Female	4	Public taps/stand posts	Less than 500 meters	0-30 minutes from the house	0-30 minutes	60	Yes	N/A	No	N/A	N/A	N/A	Not important	Never	Ventilated Improved pit latrine	No	1 2 3 4 5 6	Observed: Hand washing station with water only	No	7.21292	48.8539
3670	Puntland	Jaribaan	26	Female	4	Borehole	Less than 500 meters	0-30 minutes from the house	0-30 minutes	40	Yes	N/A	No	N/A	N/A	N/A	Not important	Never	Ventilated Improved pit latrine	No	1 2 3 4 5	Observed: Hand washing station with water only	No	7.21251	48.8543
3671	Puntland	Jaribaan	24	Female	3	Public taps/stand posts	Less than 500 meters	0-30 minutes from the house	0-30 minutes	40	Yes	N/A	No	N/A	N/A	N/A	Not important	Never	Ventilated Improved pit latrine	No	1 2 5	Observed: Hand washing station with water only	No	7.21298	48.8554
3672	Puntland	Jaribaan	23	Female	4	Public taps/stand posts	Less than 500 meters	0-30 minutes from the house	0-30 minutes	60	Yes	N/A	No	N/A	N/A	N/A	Not important	Never	Ventilated Improved pit latrine	No	1 2 3 4 5 6	Observed: Hand washing station with water only	No	7.21348	48.8549
3673	Puntland	Jaribaan	25	Female	3	Public taps/stand posts	Less than 500 meters	0-30 minutes from the house	0-30 minutes	40	Yes	N/A	No	N/A	N/A	N/A	Not important	Never	Pit latrine without slab	No	1 2 4 5 6	Observed: Hand washing station with water only	No	7.21376	48.8538
3674	Puntland	Jaribaan	31	Female	4	Public taps/stand posts	Less than 500 meters	0-30 minutes from the house	0-30 minutes	60	Yes	N/A	No	N/A	N/A	N/A	Not important	Never	Ventilated Improved pit latrine	No	1 2 3 4 5	Observed: Hand washing station with water only	No	7.21411	48.8521
3675	Puntland	Jaribaan	35	Female	3	Public taps/stand posts	Less than 500 meters	0-30 minutes from the house	0-30 minutes	40	Yes	N/A	No	N/A	N/A	N/A	Not important	Never	Pit latrine without slab	No	1 2 3 4	Observed: Hand washing station with water only	No	7.21439	48.8503
3676	Puntland	Jaribaan	30	Female	4	Public taps/stand posts	Less than 500 meters	0-30 minutes from the house	0-30 minutes	90	Yes	N/A	No	N/A	N/A	N/A	Not important	Never	Pit latrine without slab	No	1 2 3 4 6	Observed: Hand washing station with water only	No	7.21434	48.8505
3677	Puntland	Jaribaan	38	Female	4	Public taps/stand posts	Less than 500 meters	0-30 minutes from the house	0-30 minutes	45	Yes	N/A	No	N/A	N/A	N/A	Important	Never	Pit latrine without slab	Yes	1 2 4	No hand washing station in dwelling/yard/plot	No	7.21434	48.8505
3678	Puntland	Jaribaan	21	Female	3	Public taps/stand posts	Less than 500 meters	0-30 minutes from the house	0-30 minutes	50	Yes	N/A	No	N/A	N/A	N/A	Important	Never	Pit latrine without slab	Yes	1 2 4 7	No hand washing station in dwelling/yard/plot	No	7.09679	48.1588
3679	Puntland	Jaribaan	35	Male	6	Public taps/stand posts	Less than 500 meters	0-30 minutes from the house	0-30 minutes	60	Yes	N/A	No	N/A	N/A	N/A	Important	Don't Remember	Ventilated Improved pit latrine	Yes	1 2 4	No hand washing station in dwelling/yard/plot	No	7.09684	48.1588
3680	Puntland	Jaribaan	37	Female	4	Public taps/stand posts	Less than 500 meters	0-30 minutes from the house	0-30 minutes	40	Yes	N/A	No	N/A	N/A	N/A	Not important	Never	Pit latrine without slab	No	2 3 4 5 6	Observed: Hand washing station with water only	No	7.09695	48.1589
3681	Puntland	Jaribaan	25	Female	3	Public taps/stand posts	Less than 500 meters	0-30 minutes from the house	0-30 minutes	60	Yes	N/A	No	N/A	N/A	N/A	Not important	Never	Pit latrine without slab	No	1 3 4 5 6	Observed: Hand washing station with water only	No	7.09682	48.1601
3682	Puntland	Jaribaan	28	Female	7	Public taps/stand posts	Less than 500 meters	0-30 minutes from the house	0-30 minutes	40	Yes	N/A	No	N/A	N/A	N/A	Important	Don't Remember	Pit latrine without slab	Yes	1 2 4 7	No hand washing station in dwelling/yard/plot	No	7.09667	48.16
3683	Puntland	Jaribaan	30	Female	5	Borehole	Less than 500 meters	0-30 minutes from the house	0-30 minutes	50	Yes	N/A	No	N/A	N/A	N/A	Not important	Never	Pit latrine without slab	No	1 2 3	Observed: Hand washing station with water only	No	7.09662	48.1599
3684	Puntland	Jaribaan	23	Female	4	Water Berkards	Less than 500 meters	0-30 minutes from the house	0-30 minutes	40	Yes	N/A	No	N/A	N/A	N/A	Important	Never	Pit latrine without slab	Yes	1 2 4	No hand washing station in dwelling/yard/plot	No	7.09641	48.1595
3685	Puntland	Jaribaan	37	Female	3	Water Berkards	Less than 500 meters	0-30 minutes from the house	0-30 minutes	35	Yes	N/A	No	N/A	N/A	N/A	Very important	Never	Pit latrine without slab	Yes	1 2 4	No hand washing station in dwelling/yard/plot	No	7.21334	48.8503
3686	Puntland	Jaribaan	21	Female	3	Water Berkards	Less than 500 meters	0-30 minutes from the house	0-30 minutes	20	Yes	N/A	No	N/A	N/A	N/A	Important	Never	Pit latrine without slab	Yes	1 2 4 7	No hand washing station in dwelling/yard/plot	No	7.21189	48.8507
3687	Puntland	Jaribaan	40	Female	5	Public taps/stand posts	Less than 500 meters	0-30 minutes from the house	0-30 minutes	50	Yes	N/A	No	N/A	N/A	N/A	Very important	Don't Remember	Pit latrine without slab	No	1 2 4	No hand washing station in dwelling/yard/plot	No	7.21197	48.8505
3688	Puntland	Jaribaan	28	Male	3	Public taps/stand posts	Less than 500 meters	0-30 minutes from the house	0-30 minutes	30	Yes	N/A	No	N/A	N/A	N/A	Important	Never	Pit latrine without slab	Yes	2 4 7	No hand washing station in dwelling/yard/plot	No	7.21225	48.8504
3689	Puntland	Jaribaan	27	Female	2	Public taps/stand posts	Less than 500 meters	0-30 minutes from the house	0-30 minutes	20	Yes	N/A	No	N/A	N/A	N/A	Very important	Never	No facilities/bush	N/A	1 2 4	No hand washing station in dwelling/yard/plot	Yes	7.21306	48.8503
3690	Puntland	Jaribaan	33	Female	4	Public taps/stand posts	Less than 500 meters	0-30 minutes from the house	0-30 minutes	40	Yes	N/A	No	N/A	N/A	N/A	Important	Never	Pit latrine without slab	Yes	1 2 4	No hand washing station in dwelling/yard/plot	No	7.21784	48.8488
3691	Puntland	Jaribaan	21	Female	4	Water Berkards	Less than 500 meters	0-30 minutes from the house	0-30 minutes	20	Yes	N/A	No	N/A	N/A	N/A	Important	Never	Ventilated Improved pit latrine	Yes	1 2 4 7	Observed: Hand washing station with no water/no soap/no ash	No	7.21771	48.8481
3692	Puntland	Jaribaan	38	Female	6	Water Berkards	Less than 500 meters	0-30 minutes from the house	0-30 minutes	60	Yes	N/A	No	N/A	N/A	N/A	Important	Never	Ventilated Improved pit latrine	Yes	1 2 4 7	No hand washing station in dwelling/yard/plot	No	7.21346	48.8485
3693	Puntland	Jaribaan	45	Female	3	Public taps/stand posts	Less than 500 meters	0-30 minutes from the house	0-30 minutes	35	Yes	N/A	No	N/A	N/A	N/A	Important	Don't Remember	Pit latrine without slab	Yes	1 2 4	No hand washing station in dwelling/yard/plot	No	7.21689	48.8498
3694	Puntland	Jaribaan	29	Female	3	Public taps/stand posts	Less than 500 meters	0-30 minutes from the house	0-30 minutes	40	No	April	No	N/A	N/A	N/A	Very important	Don't Remember	Pit latrine without slab	Yes	1	No hand washing station in dwelling/yard/plot	No	7.21597	48.8499
3695	Puntland	Jaribaan	34	Female	4	Water Berkards	Less than 500 meters	0-30 minutes from the house	0-30 minutes	30	No	April May August	No	N/A	N/A	N/A	Important	Never	Pit latrine without slab	Yes	1 2 4	No hand washing station in dwelling/yard/plot	No	7.09618	48.1596
3696	Puntland	Jaribaan	26	Female	4	Water Berkards	Less than 500 meters	0-30 minutes from the house	0-30 minutes	40	Yes	N/A	No	N/A	N/A	N/A	Important	Never	Pit latrine without slab	Yes	1 2 4 7	No hand washing station in dwelling/yard/plot	No	7.15536	48.6099
3697	Puntland	Jaribaan	30	Female	5	Water Berkards	Less than 500 meters	0-30 minutes from the house	0-30 minutes	30	Yes	N/A	No	N/A	N/A	N/A	Important	Never	Pit latrine without slab	Yes	1 2 4	No hand washing station in dwelling/yard/plot	No	7.15505	48.6101
3698	Puntland	Jaribaan	25	Female	3	Water Berkards	Less than 500 meters	0-30 minutes from the house	0-30 minutes	30	No	May August September	No	N/A	N/A	N/A	Very important	Never	Pit latrine without slab	Yes	1 2 4	Observed: Hand washing station with no water/no soap/no ash	No	7.15505	48.6102
3699	Puntland	Jaribaan	40	Female	2	Water Berkards	Less than 500 meters	0-30 minutes from the house	0-30 minutes	20	Yes	N/A	No	N/A	N/A	N/A	Important	Never	No facilities/bush	N/A	4 7	No hand washing station in dwelling/yard/plot	No	7.15503	48.6102
3700	Puntland	Jaribaan	39	Female	4	Water Berkards	Less than 500 meters	0-30 minutes from the house	0-30 minutes	30	Yes	N/A	No	N/A	N/A	N/A	Very important	Never	Pit latrine without slab	Yes	1 2 4 7	No hand washing station in dwelling/yard/plot	No	7.15519	48.6105
3701	Puntland	Jaribaan	35	Female	3	Water Berkards	Less than 500 meters	0-30 minutes from the house	0-30 minutes	40	Yes	N/A	No	N/A	N/A	N/A	Very important	Never	Pit latrine without slab	Yes	1 2 4 7	No hand washing station in dwelling/yard/plot	No	7.21307	48.8505
3702	Puntland	Jaribaan	25	Female	5	Water Berkards	Less than 500 meters	0-30 minutes from the house	0-30 minutes	40	Yes	N/A	No	N/A	N/A	N/A	Very important	Never	Pit latrine without slab	Yes	1 2 4	No hand washing station in dwelling/yard/plot	No	7.21269	48.8506
3703	Puntland	Jaribaan	23	Female	3	Water Berkards	Less than 500 meters	0-30 minutes from the house	0-30 minutes	30	No	August September	No	N/A	N/A	N/A	Important	Never	Pit latrine without slab	Yes	1 2 4 7	No hand washing station in dwelling/yard/plot	No	7.21317	48.8509
3704	Puntland	Jaribaan	37	Female	5	Water Berkards	Less than 500 meters	0-30 minutes from the house	0-30 minutes	50	Yes	N/A	No	N/A	N/A	N/A	Important	Don't Remember	Pit latrine without slab	Yes	1 2 4	No hand washing station in dwelling/yard/plot	No	7.21416	48.8506
3705	Puntland	Jaribaan	23	Female	3	Water Berkards	Less than 500 meters	0-30 minutes from the house	0-30 minutes	20	Yes	N/A	No	N/A	N/A	N/A	Important	Never	Pit latrine without slab	No	1 2 4 7	No hand washing station in dwelling/yard/plot	No	7.21414	48.8501
3706	Puntland	Jaribaan	29	Female	5	Water Berkards	Less than 500 meters	0-30 minutes from the house	0-30 minutes	30	Yes	N/A	No	N/A	N/A	N/A	Important	Never	Pit latrine without slab	Yes	1 2 4	No hand washing station in dwelling/yard/plot	Yes	7.21421	48.8502
3707	Puntland	Jaribaan	30	Female	4	Water Berkards	Less than 500 meters	0-30 minutes from the house	0-30 minutes	40	Yes	N/A	No	N/A	N/A	N/A	Important	Never	Pit latrine without slab	Yes	1 2 4 7	No hand washing station in dwelling/yard/plot	No	7.21481	48.8502
3708	Puntland	Jaribaan	25	Female	3	Public taps/stand posts	Less than 500 meters	0-30 minutes from the house	0-30 minutes	20	Yes	N/A	No	N/A	N/A	N/A	Very important	Never	Pit latrine without slab	Yes	1 2 4 7	No hand washing station in dwelling/yard/plot	No	7.21503	48.8499
																								7.21766	48.8493
