# Supplementary material for: Universal WASH coverage; what it takes for fragile states. Case of Jariban district in Somalia
Source: PLoS One. 2021 Feb 25;16(2):e0247417. doi: 10.1371/journal.pone.0247417 (PMC7906306; doi:10.1371/journal.pone.0247417)
Supplement: S3 Questionaire — (XLSX) [file pone.0247417.s003.xlsx]

## Sheet: Hypothesis test
z-Test: Two Sample for Means
	With latrine	Without Latrine
	Variable 1	Variable 2
Mean	98.6842	130.263
Known Variance	35753.4	18384.8
Observations	19	19
Hypothesized Mean Difference	0
z	-0.591592
P(Z<=z) one-tail	0.277062
z Critical one-tail	1.64485
P(Z<=z) two-tail	0.554124
z Critical two-tail	1.95996
Households without latrines are significantly more than households with latrines
z-Test: Two Sample for Means
	Permanent Hse	Temporary Hse
	Variable 1	Variable 2
Mean	234.211	682.842
Known Variance	103266	713942
Observations	19	19
Hypothesized Mean Difference	0
z	-2.16322
P(Z<=z) one-tail	0.0152622
z Critical one-tail	1.64485
P(Z<=z) two-tail	0.0305244
z Critical two-tail	1.95996
There is no significant difference in the two means

## Sheet: Descriptives
Population			No of Hse holds			Permanent house			Temporary house			With Latrines			Without Latrine
Mean	6165.58		Mean	916		Mean	234.211		Mean	682.842		Mean	98.6842		Mean	130.263
Standard Error	1667.41		Standard Error	264.571		Standard Error	73.7227		Standard Error	193.845		Standard Error	43.3793		Standard Error	31.1066
Median	3040		Median	500		Median	125		Median	300		Median	30		Median	80
Mode	#N/A		Mode	530		Mode	80		Mode	300		Mode	15		Mode	#N/A
Standard Deviation	7268.08		Standard Deviation	1153.24		Standard Deviation	321.35		Standard Deviation	844.951		Standard Deviation	189.086		Standard Deviation	135.59
Sample Variance	5.2825e+07		Sample Variance	1.32995e+06		Sample Variance	103266		Sample Variance	713942		Sample Variance	35753.5		Sample Variance	18384.8
Kurtosis	5.51258		Kurtosis	8.15911		Kurtosis	11.1071		Kurtosis	6.62183		Kurtosis	11.2832		Kurtosis	4.17098
Skewness	2.3355		Skewness	2.72647		Skewness	3.14288		Skewness	2.48658		Skewness	3.21176		Skewness	2.16262
Range	28698		Range	4793		Range	1393		Range	3360		Range	799		Range	501
Minimum	840		Minimum	130		Minimum	30		Minimum	140		Minimum	1		Minimum	29
Maximum	29538		Maximum	4923		Maximum	1423		Maximum	3500		Maximum	800		Maximum	530
Sum	117146		Sum	17404		Sum	4450		Sum	12974		Sum	1875		Sum	2475
Count	19		Count	19		Count	19		Count	19		Count	19		Count	19
Confidence Level(95.0%)	3503.1		Confidence Level(95.0%)	555.842		Confidence Level(95.0%)	154.886		Confidence Level(95.0%)	407.253		Confidence Level(95.0%)	91.1365		Confidence Level(95.0%)	65.3525

## Sheet: Correlation
Strong positive correlation between HHs with temporary houses and those without latrines
There is a strong positive correllation between the ammount invested in wash and the number of households with latrines
There is a positive correllation between the ammount invested in hygiene promotion and the number of households with latrines
older villages have more latrines

## Sheet: Raw Data
	Name of village	Number of years since establishment	Number of males	Number of females	Number of boys	Number of girls	Total population	Total households	Permanant households	Temporary households	households with latrines	households without latrines	Cost for borehole drilling and rehab	Berkeds and shallow well costs	Cost of latrines	Garbage pits cost	Hygiene promotion cost	Total WASH investment per village	Per capita for 5 years	Per capita per year
	Malaasle	45	440	600	560	824	2424	404	104	300	34	70	$270,000	$20,000	$105,000	$2,960	25000	422960	174	35
	Qalaanqal	48	250	300	500	550	1600	200	60	140	15	45	$270,000	$12,500	$67,500	$1,360	22000	373360	233	47
	Raydable	19	434	550	480	608	2072	296	125	171	42	83	$274,000		$124,500	$2,960	28000	429460	207	41
	Salax	50	1452	1900	2350	3650	9352	1336	436	900	291	145	$270,000		$217,500	$10,600	47000	545100	58	12
	Balibusle	59	6969	6769	7800	8000	29538	4923	1423	3500	800	423	$270,000		$794,500	$10,760	38000	1113260	38	8
	Buubi	50	476	714	803	982	2975	425	140	285	80	60	$270,000		$90,000	$4,040	26000	390040	131	26
	Ceelbardaale	64	340	410	700	750	2200	275	75	200	1	274	$258,000		$412,500	$2,480	19500	692480	315	63
	Seemade	59	2480	3200	4400	5120	15200	1900	400	1500	267	133	$265,000		$199,500	$7,040	34000	505540	33	7
	Booc	19	690	710	810	830	3040	380	52	228	6	46	$266,000		$69,000	$3,600	25000	363600	120	24
	Mareer	36	700	860	1300	1200	4060	580	80	500	12	68	$275,000		$102,000	$5,400	40000	422400	104	21
	Kulub	22	430	645	620	950	2625	375	175	200	35	40	$0	$378,000	$32,000	$2,960	24000	436960	166	33
	Dhinowda	41	3140	4710	4000	6000	17850	2550	550	2000	20	530	$260,000	$150,000	$772,250	$9,920	33000	1225170	69	14
	Ilfoocshe	17	760	950	800	1200	3710	530	30	520	1	29	$268,000	$4,000	$43,500	$3,600	23900	343000	92	18
	Galxagar	40	1332	1332	1998	1998	6660	1110	110	1000	28	82	$270,000	$16,500	$129,000	$6,560	31500	453560	68	14
	Dhobocantug	27	900	1000	1000	1000	3900	650	150	500	30	120	$280,000		$189,600	$7,380	35600	512580	131	26
	Labilamane	35	625	625	800	950	3000	500	200	300	120	80	$265,000		$120,000	$6,480	42500	433980	145	29
	Mayle	37	570	850	1128	1692	4240	530	210	320	70	140	$270,000		$221,200	$5,120	34000	530320	125	25
	Caracaso	25	150	170	220	300	840	130	50	180	8	42	$0	$50,000	$64,600	$4,680	25800	145080	173	35
	Hayaanle	27	450	450	420	530	1860	310	80	230	15	65	$271,000		$99,900	$6,120	30000	407020	219	44
